# Supplementary material for: Mapping bacterial microbiota variations in raw milk: geographic and type-specific insights
Source: Microbiol Spectr. 2025 Oct 27;13(12):e00933-25. doi: 10.1128/spectrum.00933-25 (PMC12671074; doi:10.1128/spectrum.00933-25)
Supplement: Table S7 — Comparation of KEGG tertiary pathways between Holstein cow milk from different regions (top 10). [file spectrum.00933-25-s0008.xlsx]

## Sheet: Table S5
Table S7 Comparation of KEGG tertiary pathways between Holstein cow milk from different regions (top 10)
Level 3	DY*: mean rel.freq.(%)	QD*		YT*		ZB*		JN*: mean rel.freq.(%)	YT*		ZB*		QD*: mean rel.freq.(%)	WF*		YT*		ZB*		YT*: mean rel.freq.(%)	WF*		ZB*		GD*: mean rel.freq.(%)	YT*		XJ*: mean rel.freq.(%)	YT*
		p-values (corrected)	Difference between means	p-values (corrected)	Difference between means	p-values (corrected)	Difference between means		p-values (corrected)	Difference between means	p-values (corrected)	Difference between means		p-values (corrected)	Difference between means	p-values (corrected)	Difference between means	p-values (corrected)	Difference between means		p-values (corrected)	Difference between means	p-values (corrected)	Difference between means		p-values (corrected)	Difference between means		p-values (corrected)	Difference between means
Biosynthesis of secondary metabolites	7.37851			0.000998273	-0.497814			7.45973	0.000458194	-0.555853			7.45792			0.0001169	-0.554041			6.90388	0.00584993	-0.435675	0.000154725	-0.661595	7.50543	0.0129935	-0.601552	7.50321	0.010257	0.599333
Biosynthesis of antibiotics	5.44022			0.00167702	-0.304266			5.52425	8.36237e-05	-0.374048			5.50995			8.28168e-06	-0.359752			5.1502	0.00567208	-0.296356	0.000397543	-0.386309	5.56759	0.0364971	-0.417387	5.3612
Microbial metabolism in diverse environments	4.67982			0.0290854	0.244285			4.59403	0.00167139	0.32297			4.52781			0.000172399	0.389192	0.0244351	0.125853	4.917	0.0183878	0.275282	0.00401702	0.263339	4.57609	0.00366167	0.340909	4.65609
Biosynthesis of amino acids	3.35683	0.0365145	0.179576	0.00677773	-0.21403			3.57987	0.00147661	-0.434363	0.0387144	-0.188815	3.53641	0.0435475	-0.152567	8.23364e-07	-0.390904	0.00302093	-0.145356	3.14551	0.00306794	-0.238337	0.000364288	-0.245548	3.54105			3.30496
ABC transporters	3.0698			0.00682168	0.947538	0.0228628	-0.671822	3.21185	0.0204821	0.705476	0.016835	-0.813873	3.072			0.00778866	0.845323	0.012553	-0.674026	3.91732	0.0189443	0.899718	0.000389569	1.51935	3.03071	0.0144421	0.886615	2.69265	0.0201905	-1.22468
Two-component system	2.57943			0.000516773	0.834928	0.0244249	-0.442337	2.30677	0.000106642	1.07709	0.0142854	-0.16968	2.34427			2.76356e-05	1.0396	0.000735006	-0.207172	3.38386	0.000818675	0.992454	2.68733e-05	1.24677	2.23185	0.00879247	1.15201	2.21813	0.00412468	-1.16573
Carbon metabolism	2.63676			0.0127955	-0.0912895	0.00364085	0.144745	2.53915			0.00854425	0.242352	2.58185			0.0740873	-0.0374868	6.12441e-05	0.199656	2.54436	0.0184709	-0.153251	3.29482e-05	-0.237143	2.60669			2.73941	0.0285006	0.195047
Purine metabolism	1.94669			0.00117269	-0.2986			2.04759	0.000352648	-0.388306	0.0365857	-0.140854	2.03218			7.32972e-05	-0.372893	0.0232459	-0.125441	1.65929	0.00571782	-0.307325	0.0022511	-0.247452	2.00017	0.0148798	-0.340884	1.99195	0.00179668	0.332663
Ribosome	1.87832			0.00131708	-0.514775			1.97396	0.000524549	-0.58412			2.03317			0.000112624	-0.643326			1.38984	0.00253019	-0.592457	0.000229271	-0.638148	1.38984	0.00110079	-0.605769	2.00152	0.00497349	0.611673
Quorum sensing	1.38124			0.0342243	-0.267372			1.49919			0.0311843	-0.300709	1.43177			0.0912121	-0.179287	0.0387937	0.233288	1.61105			0.00597054	0.412575	1.44175			1.21293	0.0415077	-0.398123
Note: XJ, Holstein cow milk from Xinjiang; GD, Holstein cow milk from Guangdong; ZB, Holstein cow milk from Zibo; YT, Holstein cow milk from Yantai; JN, Holstein cow milk from Jinan; WF, Holstein cow milk from Weifang; QD, Holstein cow milk from Qingdao; DY, Holstein cow milk from Dongying.
