# Supplementary material for: Mapping bacterial microbiota variations in raw milk: geographic and type-specific insights
Source: Microbiol Spectr. 2025 Oct 27;13(12):e00933-25. doi: 10.1128/spectrum.00933-25 (PMC12671074; doi:10.1128/spectrum.00933-25)
Supplement: Table S8 — Comparation of KEGG tertiary pathways between raw milk from different types (top 10). [file spectrum.00933-25-s0009.xlsx]

## Sheet: Table S6
Table S8 Comparation of KEGG tertiary pathways between raw milk from different types (top 10)
Level 3	X-MN*: mean rel.freq.(%)	HST*		G-SN*: mean rel.freq.(%)	HST*		X-MN*		S-LN*: mean rel.freq.(%)	G-SN*		X-LT*: mean rel.freq.(%)	X-MN*		G-SN*
		p-values (corrected)	Difference between means		p-values (corrected)	Difference between means	p-values (corrected)	Difference between means		p-values (corrected)	Difference between means		p-values (corrected)	Difference between means	p-values (corrected)	Difference between means
Biosynthesis of secondary metabolites	7.32106			6.97116	1.22581e-06	-0.393668	0.000231088	-0.349899	7.10756			7.37173			0.0128171	0.400571
Biosynthesis of antibiotics	5.30038	0.00145983	-0.124589	5.08698	5.15672e-07	-0.337995	0.000416539	-0.213405	5.32771	0.0422795	0.240734	5.40715			0.016589	0.32018
Microbial metabolism in diverse environments	5.02295	4.81837e-14	0.358993	4.75294	0.0221954	0.0889855	1.38158e-06	-0.270007	4.76605			4.73952	0.0152096	-0.283427
Biosynthesis of amino acids	3.27431	0.000711457	-0.106417	3.00286	1.98602e-05	1.17355	0.000690277	-0.271453	3.26292	0.0146923	0.260061	3.29368			0.00156677	0.290822
ABC transporters	2.33951	1.01381e-09	-0.740835	3.66437	5.98789e-06	-0.37787	5.88067e-08	1.32485	3.4366			3.17825	0.0146915	0.838742
Carbon metabolism	2.58887	0.00253383	-0.051562	2.50692	2.0492e-07	-0.133515	0.00046133	-0.0819532	2.63881	0.0357374	0.13189	2.63146			0.0113105	0.124539
Two-component system	2.25646	0.00258175	-0.256319	3.68633	8.86429e-07	0.584019	5.04367e-05	1.42987	2.4247	0.0285647	-1.26163	2.57745	0.0470687	0.32099	0.000506419	-1.10888
Ribosome	1.83599			1.42874	2.24016e-07	-0.465249	3.01011e-05	-0.407246	1.89874			1.88926			0.00921743	0.46052
Purine metabolism	1.70956	1.01779e-13	-0.228402	1.77168	6.47488e-08	-0.166286	0.00289222	0.0621161	1.96242			1.95516
Pyrimidine metabolism	1.3528	0.00713153	-0.0764751	1.13135	2.7229e-07	-0.29793	4.30146e-09	0.31615	1.43865			1.43494			0.0129799	0.30359
Note: G-SN*, buffalo milk from Guangxi; X-MN*, horse milk from Xingjiang; X-LT*, camel milk from Xinjiang; S-LN*, donkey milk from Shandong; HST*, Holstein cow milk.
